# Supplementary material for: Pathogenic mechanisms of preeclampsia with severe features implied by the plasma exosomal mirna profile
Source: Bioengineered. 2021 Dec 9;12(2):9140–9. doi: 10.1080/21655979.2021.1993717 (PMC8810006; doi:10.1080/21655979.2021.1993717)
Supplement: Supplemental Material [file KBIE_A_1993717_SM8811.zip]

Archive with 3 entries (3 files):
- supplementary figure.pdf
- supplementary patient data.docx
- SupplementaryTable.docx
